# Supplementary material for: (Oxidopyridyl)Porphyrins of Different Lipophilicity: Photophysical Properties, ROS Production and Phototoxicity on Melanoma Cells Under CoCl2-Induced Hypoxia
Source: Antioxidants (Basel). 2025 Aug 13;14(8):992. doi: 10.3390/antiox14080992 (PMC12382614; doi:10.3390/antiox14080992)
Supplement: Supplementary file 1 [file antioxidants-14-00992-s001.zip]

Archive with 1 entries (1 files):
- antioxidants-3700014-Supplementary.pdf
